# Supplementary material for: Enzyme-Responsive Nanoparticles and Coatings Made from Alginate/Peptide Ciprofloxacin Conjugates as Drug Release System
Source: Antibiotics (Basel). 2021 May 29;10(6):653. doi: 10.3390/antibiotics10060653 (PMC8226786; doi:10.3390/antibiotics10060653)
Supplement: Supplementary file 1 [file antibiotics-10-00653-s001.zip]

Archive with 1 entries (1 files):
- antibiotics-1205732-supplementary.pdf
